# Supplementary material for: A Novel Protein Serum Biomarker Assay for Tracking (Neo)adjuvant and Metastatic Therapy Efficacy and Enabling the Timely Detection of Relapse in Breast Cancer
Source: Cancers (Basel). 2025 Dec 16;17(24):4004. doi: 10.3390/cancers17244004 (PMC12731775; doi:10.3390/cancers17244004)
Supplement: Supplementary file 1 [file cancers-17-04004-s001.zip]

Archive with 5 entries (5 files):
- Supplementary Data S1.pdf
- Supplementary Data S2.pdf
- Supplementary Data S3.pdf
- Supplementary Data S4.pdf
- Supplementary Materials.pdf
